# Supplementary material for: Lassa and Mopeia viruses produce different RIG-I-activating RNA in the absence of a functional viral exoribonuclease domain
Source: J Virol. 2026 May 11;100(6):e02110-25. doi: 10.1128/jvi.02110-25 (PMC13288612; doi:10.1128/jvi.02110-25)
Supplement: Table S1 — Cloned cDNA sequences for the in vitro production of control and arenavirus-derived RNA. [file jvi.02110-25-s0002.xlsx]

## Sheet: Feuil1
Cloned cDNA sequences for the in vitro production of control and arenavirus-derived RNA
Actin	CTAAGGATACACCCGCTGCTCCGGGTCTCGTTCTCTCCGTAGGAGTGGGACTTCATGGGGTAGCTCGTGCCGTAGCAGTGGTTGACCCTGCTGTACCTCTTTTAGACCGTGGTGTGGAAGATGTTACTCGACGCACACCGAGGGCTCCTCGTGGGGCACGACGACTGGCTCCGGGGGGACTTGGGGTTCCGGTTGGCGCT
MopS+CTR	GGATACTGACGACGAAGTTTGTACTCTGTTAGGTCGTTACGTGTCACACCACAGTGAAGAAGAAACGGTGGAGAGAAGAAGAAAACGCAATGTTAGGGGCATACGTAAGATGTTTCCACAAACATAAGTAGGGTCTAGAATAGGAGTTTAAAAGAACGTAGCAGAAAGACGTACCTGTGTAGTTAGTCAAAATACAGGGA
MopS-CTR	TCCCTGTATTTTGACTAACTACACAGGTACGTCTTTCTGCTACGTTCTTTTAAACTCCTATTCTAGACCCTACTTATGTTTGTGGAAACATCTTACGTATGCCCCTAACATTGCGTTTTCTTCTTCTCTCCACCGTTTCTTCTTCACTGTGGTGTGACACGTAACGACCTAACAGAGTACAAACTTCGTCGTCAGTATCC
MopL+CTR	ACCTTTGTTTAGTCACATCTTTAACCAAGACGGCAGATAGTTCCCGTTGTCTTACTACAGTTGTCTACTATTCAGTCCGAAATTTCTGAGATCGAATTACCATAGAAGAAATATGAAAACGAGTTTCAAATAACCACTTCAGGACTGTTTCGTAAGGTCATTATAATTACACAAGGGTGACTTAAACTTAGGTAGACCGT
MopL-CTR	ACGGTCTACCTAAGTTTAAGTCACCCTTGTGTAATTATAATGACCTTACGAAACAGTCCTGAAGTGGTTATTTGAAACTCGTTTTCATATTTCTTCTATGGTAATTCGATCTCAGAAATTTCGGACTGAATAGTAGACAACTGTAGTAAGACAACGGGAACTATCTGCCGTCTTGGTTAAAGATGTGACTAAACAAAGGT
MopS+5'	CGCGTGTCACCTAGGATCCGATTAACTAACGCGGAAACCTTAGTCGAGACGTGGCTTTTCGGAGGTTGTTACAGTTTAAGTTTCCTCCACTTCAGGAAGAACACCTGTGTCTCGGACTCCTCTCTTGAGAGTCCCATGACGAGGTTGTATTTCTAGGTTCAGTAGTTCCTACGAGTTCGTGAAGAAGTACCCGACCTGAA
MopS-5'	GCGCACCGGGGATCCTAGGCTTTTTGGTTGCGCATTTCTAGAGCATCTCGGAGATGGGGCAGATAGTCACCTTCTTTCAAGAGGTGCCACACATCCTTGAAGAAGTGATGAACATTGTGCTGATGACCCTCTCAATCTTGGCCATCCTAAAGGGCATCTACAATGTGATGACCTGTGGAATCATCGGTTTGATAACATTT
MopL-5'	CGCACCGGGGATCCTAGGCAATTTTGTGGATCTTTGCTGATACTTCATTCTGCACTCAAAGCCGCATCCGGCAAGAGTCATGGGGAAAACGCAGTCCAAGGGACAGCCCAGCACAAATCTCCTCAAGGAGACAGAACCAAGGCATCCAGTAATACCAGATGCCAGGGGAACTGGCCCTGAATTCTGCAAGAGCTGCTGGT
MopS+IGR	GCCCCCACGGGGACAAGAAGTGGAAAAGGTAACACACCCCTCTGGACCAACGAATATCTTCGGTGTCCTTGTCTAACGGTACACTAACTCAGACACACCAAAGCCCGTTCCGAACGGAAAATACACAGATACACAACCTTAAAACTAATCCACCTCCTTGTGCCTCTAGTTTATTTTCGATCACCTCTTTTGTTTTTCTA
MopL+IGR	GCCCCCCAGGGGGGCCCCCCCTCCCCTCCCCACAAACCCTCCCCGAAGCCCCGCCTCAAGACGGAGTCCCCGACATCCCACCCCCTAAAACCCTACCACCCTAAAGACCACCACGACAGCCGACCCAGACCTCGAGATCAGACTTCCCATCAAACACAAACGTCTACCCCGTGGATAGACTGTGACACACATTTTCACAT
MopL-IGR	TCCCCCACCCTACAGCCCCTGAGGCAGAACTCCGCCCCGAAGCCCCTCCCAAACACCCCTCCCCTCCCCCCCGGGGGGACCCCCCGCCGGGGCTCCCCCCGGGGGGAGATGCGCGAGCTGTTCTCGGAGCACCTACTCAATGTCGAGGGGAGGCCCCACCTCTTCAAAGAGGGGCCTGCACAGCCTCCCTCTTAATCTAA
LasS+CTR	TCTTGAATCACAAGGGAGAAAGGATATAAAACTGATTGACATTGCTCTTAGTAAGATTGATTCAAGAAAGTTTGAAAATGCTGTTTGGGATCAATATAAAGATTTGTGTCACATGCACACAGGTGTTGTTGTTGAGAAGAAGAAGAGAGGTGGCAAAGAAGAGATCACCCCTCACTGTGCATTGATGGATTGCATCATGT
LasS-CTR	CCTATGACTGCTGCTTCAAACATGAGACAATCCAGCAATGCACAGTGTGGTGTCACTTCTTCTTTGCCACCTCTCTTCTTCTTTTGCGTTACAATCCCCGTATGCATTCTACAAAGGTGTTTGTATTCATCCCAGATCTTATCCTCAAATTTTCTTGCATCGTCTTTCTGCATGGACACATCAATCAGTTTTATGTCCCT
LasL+CTR	AGGGTTGAAGCTTTTGTCTCTTTGTATAGAAGTTGACTCATGCAATGCAAATGGATGTGAACACAATAGTGAGGACAAGTCTGTAGAAAAAATCCTTCATGAATGTGGTATCTTAACCCCATCTCTGTGTTTTGTGGTGCCAGATGGGTACAAGTTGACTGGCAATGTTTTAATCTTGTTGGAATGTTTTGTGAGGTCAT
LasL-CTR	TTAATTGTTCTAACTTCTTCAGGTCTTCTATGTATTTTTGCTCAAAGTTGGCTGGGGATGACCTCACAAAACATTCCAACAAGATTAAAACATTGCCAGTCAACTTGTACCCATCTGGCACCACAAAACACAGAGATGGGGTTAAGATACCACATTCATGAAGGATTTTTTCTACAGACTTGTCCTCACTATTGTGTTCA
LasS+5'	GCGCACAGTGGATCCTAGGCTATTGGATTGCGCTTTGCATTGATCACTTTAGTGACCACTCACAGCCTTCATCACAATTCAGTAACTCAACAATGAGTGCCTCCAAAGAAGTGAAATCTTTCTTATGGACACAATCTCTGAGGAGGGAGTTGTCGGGTTACTGTTCCAATATCAAACTTCAAGTGGTGAAGGACGCTCAA
LasS-5'	GCGCACCGGGGATCCTAGGCATTTTGGTTGCGCAATTCAGGCTTCTTTCACAATATGGGGCAAATAGTGACATTCTTTCAAGAGGTGCCTCATGTGATAGAAGAGGTGATGAACATTGTTCTTATAGCATTGTCTATATTGGCAGTGTTGAAAGGTCTCTACAACATTGCCACATGCGGCCTCATCGGCTTGATCACTTT
LasL-5'	CGCACCGGGGATCCTAGGCAATTTGATTGTGTTTTCTGTGGAACTTTACAACCTGGGCCCATCAACATGGGGAACAGACAAGCCAAAAATCCAGAGGTGGAGAACAGCCCAAGGGCTAGTCTAATTCCGGATGCCACGCACCTTGGGCCACAGTTCTGCAAGAGCTGCTGGTTCGAAAACAAAGGTTTAGTTGAGTGTAA
LasS+IGR	GGGGCTCCTGCTGGAGGCCTATCTCTTCCATCTCACGGGGACGCCAGGCTGCTTGTATAAGCCGCAAGAACAAATGCCCATGTGGTTCAACCTGTGGGGCTTAGGACATGGTTTGCCCACAATGTGTCTATGGGTTGGAATCTTGACTAGTCGGAGGAAGATACTAATTAGATAAAAACTTGTGCTAAACACAAACAGAT
LasS-IGR	TCAGAGCTGTGCTACCCAGAGACATGGTGTTTAGAACATCAACACCAAGAGTCGTCCTGTAAATGGACGCCCCCGTGACCCACCGCCAACAGGCGGTGGGTCACGGGGGCTCCTGCTGGAGGCCTATCTCTTCCATCTCACGGGGACGCCAGGCTGCTTGTATAAGCCGCAAGAACAAATGCCCATGTGGTTCAACCTGT
LasL+IGR	CCGGCGGGGGGTCCCCCCGGGGGGTGTCGGGGGGAGGTGTTGGTTGTGGTGTGTGTTGGGTGGGTTAGGGTGTGTATGGCGGGGGGTTGGTGGTGTTTTCCTTGATGATCTGTGGCGCTGTTGGTGTGGTTGTCGGTCTCAGCCTCGTGGGAAGGGGCATCTTGCAGATAGGGCACCTGTTGCTGACGCTTAAAAGCAAG
LasL-IGR	GCGCACCGGGGATCCTAGGCATTTTGGTTGCGCAATTCAGGCTTCTTTCACAATATGGGGCAAATAGTGACATTCTTTCAAGAGGTGCCTCATGTGATAGAAGAGGTGATGAACATTGTTCTTATAGCATTGTCTATATTGGCAGTGTTGAAAGGTCTCTACAACATTGCCACATGCGGCCTCATCGGCTTGATCACTTT
MopS+GPC	TCTTGAATCACAAGGGAGAAAGGATATAAAACTGATTGACATTGCTCTTAGTAAGATTGATTCAAGAAAGTTTGAAAATGCTGTTTGGGATCAATATAAAGATTTGTGTCACATGCACACAGGTGTTGTTGTTGAGAAGAAGAAGAGAGGTGGCAAAGAAGAGATCACCCCTCACTGTGCATTGATGGATTGCATCATGT
MopS-GPC	AATGAAACCCAGTTCTCAACAGAAATTGAGCAAGAAGCCAATAACATGTTCACTGACATGTTGAGGAAGGAGTATGAGAAAAGGCAGAGCACAACACCTCTGGGGTTAGTAGATCTTTTTGTTTTCTCCACTAGCTTTTATTTGATCTCCGTGTTCCTCCACCTAATCAAAATTCCAACACATAGACACATAAAAGGCAAGCTAGC
LasS+GPC	CATCTCTGTGATCATATTGTCAGCTTGTTGCTCGATGTCGTCAGAAAAATGGGTTTCATTCAAGTATGAACCATTAGATACAAGCCAACATTTAGGTAATGAGGTTTTGCCAGTTATTGTATGATTGAGGTACCAATACTTGCTGTAATTACAATATGGAATCCCCATGATGTCTCGCAAGTGGTTCTTCATAATTAATTGCTAGC
LasS-GPC	AACAAAGCAGTGAATGCTTTGATCAACGATCAATTAATTATGAAGAACCACTTGCGAGACATCATGGGGATTCCATATTGTAATTACAGCAAGTATTGGTACCTCAATCATACAATAACTGGCAAAACCTCATTACCTAAATGTTGGCTTGTATCTAATGGTTCATACTTGAATGAAACCCATTTTTCTGACGACATCGAGGCTAGC
